# Supplementary material for: Intermittent Use of Anti-Hormonal Agents for the Endocrine Therapy of Sex-Hormone-Dependent Breast and Prostate Cancer: A Protocol for a Systematic Review
Source: Int J Environ Res Public Health. 2022 Nov 22;19(23):15486. doi: 10.3390/ijerph192315486 (PMC9735951; doi:10.3390/ijerph192315486)
Supplement: Supplementary file 1 [file ijerph-19-15486-s001.zip]

Archive with 2 entries (2 files):
- S1_PRISMA-P 2015 checklist.pdf
- S2_Table.pdf
